# Supplementary material for: Blood Urea Nitrogen-to-Albumin Ratio May Predict Mortality in Patients with Traumatic Brain Injury from the MIMIC Database: A Retrospective Study
Source: Bioengineering (Basel). 2024 Jan 2;11(1):49. doi: 10.3390/bioengineering11010049 (PMC10812946; doi:10.3390/bioengineering11010049)
Supplement: Supplementary file 1 [file bioengineering-11-00049-s001.zip]

Archive with 3 entries (2 files):
- bioengineering-2740069-supplementary/
- bioengineering-2740069-supplementary/Supplemental Materials.pdf
- bioengineering-2740069-supplementary/Supplementary S1.csv
