# Supplementary material for: Blood Urea Nitrogen-to-Albumin Ratio May Predict Mortality in Patients with Traumatic Brain Injury from the MIMIC Database: A Retrospective Study
Source: Bioengineering (Basel). 2024 Jan 2;11(1):49. doi: 10.3390/bioengineering11010049 (PMC10812946; doi:10.3390/bioengineering11010049)
Supplement: Supplementary file 1 [file bioengineering-11-00049-s001.zip › bioengineering-2740069-supplementary/Supplementary S1.csv]

	age	bar	hr_max	mbp_min	rr_max	t_max	spo2_min	glu_max	sb_min	hct_min	hb_min	plt_min	wbc_max	ag_max	cr_max	ca_min	cl_max	na_max	k_min	inr_max	pt_max	ptt_max	phosphate	mg	rdw	sofa	apsiii	charlson	gcs_min
age	1	0.200698689	-0.164969815	-0.08341091	0.052162347	-0.179216008	-0.075576223	0.054473216	0.081722719	-0.057334763	-0.079915076	0.024966221	-0.03618071	-0.029230584	0.07286298	0.103653503	-0.088491677	-0.093845762	0.08940399	0.03657493	0.024960283	-0.025771904	-0.015680899	0.094129106	0.095248721	-0.003866432	0.068743623	0.45856904	-0.025518531
bar	0.200698689	1	-0.062085136	-0.184768728	0.109223003	-0.085177165	-0.09325569	0.191362658	-0.149408722	-0.255514035	-0.298374379	-0.094522081	0.084321686	0.208229867	0.635094418	-0.072671951	0.03272257	0.024972187	0.207237445	0.135006079	0.135195025	0.15267452	0.349742623	0.199790143	0.289835934	0.34347657	0.387082283	0.428443884	-0.03565228
hr_max	-0.164969815	-0.062085136	1	-0.033526711	0.265879782	0.307655853	-0.086264223	0.094463188	-0.248469379	-0.138215033	-0.121002457	-0.106274261	0.079706334	0.1934357	-0.0550918	-0.200813387	0.217524389	0.20090963	-0.149753809	0.067265452	0.092794769	0.162215357	0.062638376	-0.141520739	-0.010604308	0.243596645	0.303151307	-0.217703511	-0.131503195
mbp_min	-0.08341091	-0.184768728	-0.033526711	1	-0.10713384	-0.050186915	0.118952537	-0.114100729	0.083865456	0.258880422	0.255060654	0.083063339	-0.053956842	0.009302433	-0.082961416	0.109308283	-0.161155769	-0.050075599	0.003372706	-0.092288711	-0.11767585	-0.12732918	-0.10584889	-0.011882024	-0.052851345	-0.28604691	-0.397908372	-0.133210898	0.056066413
rr_max	0.052162347	0.109223003	0.265879782	-0.10713384	1	0.134435776	-0.188504268	0.104081577	-0.113965322	-0.086440226	-0.106317849	-0.07783326	0.020866418	0.084636035	0.074001453	-0.071836445	0.060627219	0.049775757	0.023380726	0.070850522	0.056326682	0.080326137	0.065565066	-0.002944149	0.082389099	0.262454763	0.341168623	0.125536003	-0.136644669
t_max	-0.179216008	-0.085177165	0.307655853	-0.050186915	0.134435776	1	0.052980022	0.050032877	-0.149726109	-0.105577844	-0.064274719	-0.020211333	0.09195251	0.030983462	-0.045162329	-0.170126526	0.192626558	0.159367385	-0.131363153	-0.025698793	-0.017559818	-0.019006752	-0.046882708	-0.11790719	-0.103076892	0.140479971	0.128127079	-0.22916914	-0.161642221
spo2_min	-0.075576223	-0.09325569	-0.086264223	0.118952537	-0.188504268	0.052980022	1	-0.054805334	0.021525303	0.048730188	0.063337418	0.088382596	-0.017359263	-0.056961477	-0.070886639	0.043636958	0.023576737	0.019620487	-0.043626164	-0.067517323	-0.072714216	-0.10257697	-0.088114792	-0.034569776	-0.076041317	-0.165077643	-0.119986528	-0.12788557	-0.041912655
glu_max	0.054473216	0.191362658	0.094463188	-0.114100729	0.104081577	0.050032877	-0.054805334	1	-0.209820694	-0.146139027	-0.155785013	-0.038391669	0.044976744	0.18025104	0.084203042	-0.143380483	0.115771329	0.102019667	-0.079303716	0.061511365	0.071512238	0.102948102	0.061513167	-0.022455299	0.048256984	0.167097975	0.241700877	0.166699837	-0.074704792
sb_min	0.081722719	-0.149408722	-0.248469379	0.083865456	-0.113965322	-0.149726109	0.021525303	-0.209820694	1	0.228804349	0.217277717	0.152354235	-0.068392743	-0.540827775	-0.082182906	0.385912657	-0.452946199	-0.156322318	0.068747173	0.0391925	0.005854255	-0.166061997	-0.153793801	0.078439158	-0.028639028	-0.299028129	-0.232938292	0.101361636	0.08098453
hct_min	-0.057334763	-0.255514035	-0.138215033	0.258880422	-0.086440226	-0.105577844	0.048730188	-0.146139027	0.228804349	1	0.960715148	0.268734007	-0.054881219	-0.0175198	-0.122499515	0.269907161	-0.254280036	-0.067567259	0.154810895	-0.182542546	-0.187941945	-0.273376048	-0.133252543	0.13512941	-0.318440365	-0.327802585	-0.312264464	-0.128332995	0.053369806
hb_min	-0.079915076	-0.298374379	-0.121002457	0.255060654	-0.106317849	-0.064274719	0.063337418	-0.155785013	0.217277717	0.960715148	1	0.255951344	-0.030675993	-0.037583772	-0.166902813	0.249987496	-0.236538386	-0.078402772	0.120813886	-0.190636966	-0.198884439	-0.28376112	-0.153208705	0.111232539	-0.386430575	-0.350323533	-0.334893358	-0.203541343	0.072872035
plt_min	0.024966221	-0.094522081	-0.106274261	0.083063339	-0.07783326	-0.020211333	0.088382596	-0.038391669	0.152354235	0.268734007	0.255951344	1	0.013535355	-0.059742488	-0.057093905	0.215455929	-0.179797748	-0.137218727	0.110310347	-0.104345327	-0.116123585	-0.223398016	-0.02238631	0.118423197	-0.136518394	-0.373720346	-0.15998375	-0.073939257	0.004515243
wbc_max	-0.03618071	0.084321686	0.079706334	-0.053956842	0.020866418	0.09195251	-0.017359263	0.044976744	-0.068392743	-0.054881219	-0.030675993	0.013535355	1	0.011180699	0.022606041	-0.052604531	0.095156798	0.071890054	0.008080093	0.009199042	0.020983891	0.020523268	0.005796026	0.018520821	-0.033845361	0.072625676	0.096874744	-0.06257863	-0.033816765
ag_max	-0.029230584	0.208229867	0.1934357	0.009302433	0.084636035	0.030983462	-0.056961477	0.18025104	-0.540827775	-0.0175198	-0.037583772	-0.059742488	0.011180699	1	0.261569678	-0.065518118	-0.073559345	0.092794445	-0.071730135	0.067588094	0.087132317	0.132331944	0.222726108	0.030867919	0.133142336	0.255343661	0.223605469	0.062259837	-0.081691986
cr_max	0.07286298	0.635094418	-0.0550918	-0.082961416	0.074001453	-0.045162329	-0.070886639	0.084203042	-0.082182906	-0.122499515	-0.166902813	-0.057093905	0.022606041	0.261569678	1	0.006386965	-0.110164044	-0.033101938	0.240448066	0.083283329	0.083315321	0.088900862	0.389682123	0.191611854	0.263147802	0.317732498	0.295595238	0.322537104	-0.042126592
ca_min	0.103653503	-0.072671951	-0.200813387	0.109308283	-0.071836445	-0.170126526	0.043636958	-0.143380483	0.385912657	0.269907161	0.249987496	0.215455929	-0.052604531	-0.065518118	0.006386965	1	-0.309677464	-0.104267543	0.162541509	-0.025959181	-0.07339448	-0.134677375	-0.030468838	0.19992081	-0.057787355	-0.237857192	-0.135468862	0.12618993	0.038882744
cl_max	-0.088491677	0.03272257	0.217524389	-0.161155769	0.060627219	0.192626558	0.023576737	0.115771329	-0.452946199	-0.254280036	-0.236538386	-0.179797748	0.095156798	-0.073559345	-0.110164044	-0.309677464	1	0.745428847	-0.15279243	-0.006974746	0.035659617	0.187576558	0.043640655	-0.01562717	-0.055968705	0.18486278	0.145315262	-0.222345538	-0.015158994
na_max	-0.093845762	0.024972187	0.20090963	-0.050075599	0.049775757	0.159367385	0.019620487	0.102019667	-0.156322318	-0.067567259	-0.078402772	-0.137218727	0.071890054	0.092794445	-0.033101938	-0.104267543	0.745428847	1	-0.161931953	0.03634664	0.063408855	0.140199916	0.076666611	0.034471893	-0.040457665	0.152817235	0.104454919	-0.18950784	-0.018961995
k_min	0.08940399	0.207237445	-0.149753809	0.003372706	0.023380726	-0.131363153	-0.043626164	-0.079303716	0.068747173	0.154810895	0.120813886	0.110310347	0.008080093	-0.071730135	0.240448066	0.162541509	-0.15279243	-0.161931953	1	-0.054870762	-0.061936977	-0.083764031	0.225470985	0.157313733	0.001453126	-0.01918727	0.022667425	0.144739821	-0.005591767
inr_max	0.03657493	0.135006079	0.067265452	-0.092288711	0.070850522	-0.025698793	-0.067517323	0.061511365	0.0391925	-0.182542546	-0.190636966	-0.104345327	0.009199042	0.067588094	0.083283329	-0.025959181	-0.006974746	0.03634664	-0.054870762	1	0.845411089	0.287946519	0.015041669	0.013591087	0.166276526	0.192426892	0.186580395	0.13519766	-0.045908885
pt_max	0.024960283	0.135195025	0.092794769	-0.11767585	0.056326682	-0.017559818	-0.072714216	0.071512238	0.005854255	-0.187941945	-0.198884439	-0.116123585	0.020983891	0.087132317	0.083315321	-0.07339448	0.035659617	0.063408855	-0.061936977	0.845411089	1	0.380747939	0.067303665	0.022746887	0.164732201	0.244768575	0.235397483	0.10356296	-0.089609948
ptt_max	-0.025771904	0.15267452	0.162215357	-0.12732918	0.080326137	-0.019006752	-0.10257697	0.102948102	-0.166061997	-0.273376048	-0.28376112	-0.223398016	0.020523268	0.132331944	0.088900862	-0.134677375	0.187576558	0.140199916	-0.083764031	0.287946519	0.380747939	1	0.226645749	-0.011224429	0.127273973	0.347966796	0.258181002	0.013563571	-0.033661714
phosphate	-0.015680899	0.349742623	0.062638376	-0.10584889	0.065565066	-0.046882708	-0.088114792	0.061513167	-0.153793801	-0.133252543	-0.153208705	-0.02238631	0.005796026	0.222726108	0.389682123	-0.030468838	0.043640655	0.076666611	0.225470985	0.015041669	0.067303665	0.226645749	1	0.164022818	0.109314425	0.241063668	0.240457822	0.038382306	-0.008130583
mg	0.094129106	0.199790143	-0.141520739	-0.011882024	-0.002944149	-0.11790719	-0.034569776	-0.022455299	0.078439158	0.13512941	0.111232539	0.118423197	0.018520821	0.030867919	0.191611854	0.19992081	-0.01562717	0.034471893	0.157313733	0.013591087	0.022746887	-0.011224429	0.164022818	1	0.03360037	-0.049975678	-0.000137025	0.091062004	0.071070803
rdw	0.095248721	0.289835934	-0.010604308	-0.052851345	0.082389099	-0.103076892	-0.076041317	0.048256984	-0.028639028	-0.318440365	-0.386430575	-0.136518394	-0.033845361	0.133142336	0.263147802	-0.057787355	-0.055968705	-0.040457665	0.001453126	0.166276526	0.164732201	0.127273973	0.109314425	0.03360037	1	0.265578473	0.232255118	0.332254092	-0.050158287
sofa	-0.003866432	0.34347657	0.243596645	-0.28604691	0.262454763	0.140479971	-0.165077643	0.167097975	-0.299028129	-0.327802585	-0.350323533	-0.373720346	0.072625676	0.255343661	0.317732498	-0.237857192	0.18486278	0.152817235	-0.01918727	0.192426892	0.244768575	0.347966796	0.241063668	-0.049975678	0.265578473	1	0.699617818	0.174260204	-0.506325641
apsiii	0.068743623	0.387082283	0.303151307	-0.397908372	0.341168623	0.128127079	-0.119986528	0.241700877	-0.232938292	-0.312264464	-0.334893358	-0.15998375	0.096874744	0.223605469	0.295595238	-0.135468862	0.145315262	0.104454919	0.022667425	0.186580395	0.235397483	0.258181002	0.240457822	-0.000137025	0.232255118	0.699617818	1	0.236164475	-0.660120545
charlson	0.45856904	0.428443884	-0.217703511	-0.133210898	0.125536003	-0.22916914	-0.12788557	0.166699837	0.101361636	-0.128332995	-0.203541343	-0.073939257	-0.06257863	0.062259837	0.322537104	0.12618993	-0.222345538	-0.18950784	0.144739821	0.13519766	0.10356296	0.013563571	0.038382306	0.091062004	0.332254092	0.174260204	0.236164475	1	-0.09629082
gcs_min	-0.025518531	-0.03565228	-0.131503195	0.056066413	-0.136644669	-0.161642221	-0.041912655	-0.074704792	0.08098453	0.053369806	0.072872035	0.004515243	-0.033816765	-0.081691986	-0.042126592	0.038882744	-0.015158994	-0.018961995	-0.005591767	-0.045908885	-0.089609948	-0.033661714	-0.008130583	0.071070803	-0.050158287	-0.506325641	-0.660120545	-0.09629082	1
